# Supplementary material for: GIS model for geothermal advantageous target selection
Source: Sci Rep. 2023 Apr 13;13:6024. doi: 10.1038/s41598-023-32785-0 (PMC10102116; doi:10.1038/s41598-023-32785-0)
Supplement: Supplementary file 1 — Supplementary Table S1. [file 41598_2023_32785_MOESM1_ESM.xlsx]

## Sheet: Sheet1
Supplementary Table S1. Grading assignment table of geothermal resources evaluation indicator.
Score	1	2	3	4	5	6	7	8	9
Geothermal water temperature (℃)	Blank area	< 30	30-38	38-46	46-54	54-62	62-70	70-78	> 78
Silicon enthalpy equation heat storage value (℃)	Blank area	< 120	120-140	140-160	160-180	180-200	200-220	220-240	> 240
Moho feature (km)	> 32.2	32.2-31.6	31.6-31	31-30.4	30.4-29.8	29.8-29.2	29.2-28.6	28.6-28	< 28
Curie feature (km)	> 26.8	26.8-26.4	26.4-26	26-25.6	25.6-25.2	25.2-24.8	24.8-24.4	24.4-24	< 24
Active fault (distance)	>4 km		3-4 km		2-3 km		1-2 km		<1 km
Deep fault (distance)	>4 km		3-4 km		2-3 km		1-2 km		<1 km
Magmatic rock	Blank area			Jingningian period	Caledonian period	Indosinian period	Early Yanshanian	Late Yanshanian	Himalayan period
Earth heat flow value (mW/m2)	< 60		60-65		65-70		70-75		> 75
Radioactive heat generation of rocks (μW/m3)	0	0-2.17	2.17-3.04	3.04-3.69	3.69-4.77	4.77-5.85	5.85-6.77	6.77-7.85	> 7.85
Rifted basin			Non-basin area				Rifted basin area
K/Mg cation temperature scale heat storage value (℃)	Blank area	< 50	50-60	60-70	70-80	80-90	90-100	100-110	> 110
Metamorphic rock	Blank area		Dynamometamorphic		Metamorphic core complex	Blueschist	Thermal uplift Metamorphic rocks
Blank area: a blank area without data;According to the different indicators, the classification level is also different. An empty table is not without data, but the row of indicators is only divided into several levels.
