# Supplementary material for: GIS model for geothermal advantageous target selection
Source: Sci Rep. 2023 Apr 13;13:6024. doi: 10.1038/s41598-023-32785-0 (PMC10102116; doi:10.1038/s41598-023-32785-0)
Supplement: Supplementary file 2 — Supplementary Table S2. [file 41598_2023_32785_MOESM2_ESM.xlsx]

## Sheet: Sheet1
Supplementary Table S3. List of advantageous areas for geothermal resource potential evaluation.
Code	Name	Location	Area (km2)	Advantages
A	Xiushui geothermal area	Yichun and Jiujiang on the northwestern border of Jiangxi Province	9090.52	Avtive fault
				Magmatic rock
				Moho feature
B	Lushan geothermal area	Jiujiang in northern Jiangxi Province	1515.92	K/Mg cation temperature scale heat storage value
				Radioactive heat generation of rocks
				Deep fault
C	Dexing geothermal area	Shangrao and Jingdezhen on the northeastern border of Jiangxi Province	912.36	Silicon enthalpy equation heat storage value
				Curie feature
				Deep fault
D	Wugongshan geothermal area	Junction of the four cities of Ji'an, Pingxiang, Yichun and Xinyu on the western border of Jiangxi Province	1769.28	Deep fault
				Magmatic rock
				Geothermal water temperature
E	Huichang-Shicheng-Ningdu-Guangchang-Lichuan geothermal area	Ganzhou and Fuzhou on the southeastern border of Jiangxi Province	13204.7	Deep fault
				Silicon enthalpy equation heat storage value
				Magmatic rock
F	Chongyi-Sichuan geothermal area	Ji'an and Ganzhou on the southwestern border of Jiangxi Province	2177.71	Earth heat flow value
				Deep fault
				Silicon enthalpy equation heat storage value
G	Xunwu-Dingnan-Longnan geothermal area	Ganzhou on the southern border of Jiangxi Province	4747.31	Active fault
				Deep fault
				Magmatic rock
