# Supplementary material for: GIS model for geothermal advantageous target selection
Source: Sci Rep. 2023 Apr 13;13:6024. doi: 10.1038/s41598-023-32785-0 (PMC10102116; doi:10.1038/s41598-023-32785-0)
Supplement: Supplementary file 3 — Supplementary Table S3. [file 41598_2023_32785_MOESM3_ESM.xlsx]

## Sheet: Sheet1
Supplementary Table S2. Total variance explained by principal component analysis of spss software.
Component	Initial Eigenvalues			Extraction Sums of Squared Loadings			Rotation Sums of Squared Loadings
	Total	Variance %	Cumulative %	Total	Variance %	Cumulative %	Total	Variance %	Cumulative %
Moho feature	2.375	19.795	19.795	2.375	19.795	19.795	2.121	17.677	17.677
Silicon containing equation heat storage value	1.794	14.948	34.743	1.794	14.948	34.743	1.882	15.68	33.357
K/Mg cation temperature scale heat storage value	1.329	11.073	45.816	1.329	11.073	45.816	1.488	12.402	45.759
Magmatic rock	1.008	8.402	54.218	1.008	8.402	54.218	1.015	8.459	54.218
Rifted basin	0.998	8.314	62.532
Radioactive heat generation of rocks	0.968	8.07	70.602
Metamorphic rock	0.863	7.189	77.792
Curie feature	0.7	5.83	83.622
Earth heat flow value	0.618	5.154	88.775
Geothermal water temperature	0.5	4.167	92.942
Deep fault	0.461	3.839	96.781
Active fault	0.386	3.219	100
Extraction Method: Principal Component Analysis. The number of principal component extractions is 4.
