# Supplementary material for: GIS model for geothermal advantageous target selection
Source: Sci Rep. 2023 Apr 13;13:6024. doi: 10.1038/s41598-023-32785-0 (PMC10102116; doi:10.1038/s41598-023-32785-0)
Supplement: Supplementary file 4 — Supplementary Table S4. [file 41598_2023_32785_MOESM4_ESM.xlsx]

## Sheet: Sheet1
Supplementary Table S4. List of high-value points of geothermal anomalies.
Sort	Longitude	Latitude	Zoning code	Comprehensive score	Drawing number	Advantageous indicators
1	E114°8'29.257"	N29°3'46.480"	A	13.0331	11	I、J、K
2	E114°7'35.954"	N27°39'30.769"	D	12.9885	13	I、J、K、F
3	E115°8'31.526"	N24°57'10.423"	G	12.8724	28	E、I、G
4	E115°5'56.486"	N24°51'35.279"	G	12.5664	29	G、K、H、F
5	E114°6'46.101"	N28°59'23.767"	A	12.5024	8	G、K、F
6	E114°46'5.210"	N24°57'25.184"	G	12.4587	22	E、I、K
7	E114°7'22.490"	N29°10'27.082"	A	12.4464	12	I、K、E、G
8	E114°5'41.857"	N24°49'42.658"	G	12.4422	23	E、I、H、G
9	E114°1'13.610"	N28°40'15.016"	A	12.3983	10	E、L、G
10	E116°1'54.725"	N27°23'0.076"	E	12.2702	40	E、I
11	E116°7'46.540"	N27°17'37.936"	E	12.2694	39	I、H、K
12	E116°1'13.527"	N26°37'48.898"	E	12.2647	37	I、H、K
13	E115°55'5.273"	N26°37'19.179"	E	12.1687	35	E、I、D
14	E116°0'14.694"	N26°44'31.275"	E	11.9228	36	E、I、J、A
15	E116°3'52.872"	N27°7'8.345"	E	11.8708	38	I、H、J
16	E114°8'18.276"	N27°31'46.880"	D	11.8405	42	I、K、B
17	E115°9'31.688"	N25°40'39.108"	E	11.8295	32	I、J、B、E
18	E114°9'17.082"	N25°26'11.979"	F	11.8254	19	B、D、I、J、K
19	E114°7'18.626"	N24°48'52.596"	G	11.8139	26	D、E、I、K
20	E114°8'15.552"	N25°3'8.149"	G	11.8054	20	I、K、E
21	E114°8'44.881"	N24°36'32.543"	G	11.7964	25	E、I、K
22	E115°13'6.473"	N25°9'53.357"	G	11.7861	30	E、I、F
23	E114°5'39.241"	N27°41'6.469"	D	11.7778	14	I、D、E
24	E114°43'8.284"	N25°5'29.803"	G	11.6077	21	I、K
25	E115°0'35.842"	N25°33'20.351"	E	11.6075	31	E、I、F、K
26	E114°1'41.851"	N28°31'44.615"	A	11.5564	9	E、F、K
27	E114°2'23.105"	N26°5'44.599"	F	11.5496	15	F、I、K
28	E115°4'55.394"	N26°24'38.671"	E	11.4911	34	E、I
29	E114°5'59.543"	N25°55'34.104"	F	11.2957	16	E、B、I、J
30	E116°8'19.261"	N27°19'38.674"	E	11.2448	41	I、B、D、J、K
31	E114°3'26.558"	N24°38'3.758"	G	10.9798	24	B、I、J
32	E114°6'33.396"	N25°29'56.787"	F	10.8885	18	B、I、J
33	E115°28'7.833"	N26°4'59.449"	E	10.8747	33	B、I
34	E114°3'40.004"	N24°37'58.644"	G	10.8481	27	I、J、L
35	E115°8'53.112"	N29°4'6.655"	B	10.8344	7	I、J、L
36	E116°0'13.718"	N29°26'0.745"	B	10.514	4	I、J、L
37	E117°48'7.111"	N28°57'35.757"	C	10.365	1	I、L、H、J
38	E115°2'40.005"	N29°20'16.287"	B	10.2701	3	K、D、B、L
39	E115°1'36.887"	N29°6'20.181"	B	10.1848	6	D、I、B、L
40	E114°3'4.798"	N25°47'37.630"	F	10.1442	17	D、I、B
41	E117°5'49.530"	N28°54'23.549"	C	10.093	2	D、B、J
42	E116°2'2.974"	N29°27'43.930"	B	10.0823	5	E、D
