# Supplementary material for: GIS model for geothermal advantageous target selection
Source: Sci Rep. 2023 Apr 13;13:6024. doi: 10.1038/s41598-023-32785-0 (PMC10102116; doi:10.1038/s41598-023-32785-0)
Supplement: Supplementary file 5 — Supplementary Table S5. [file 41598_2023_32785_MOESM5_ESM.xlsx]

## Sheet: Sheet1
Supplementary Table S5. List of indicator scores of geothermal high-value points (in parentheses are in order).
Score	Evaluation indicators
Code	A	B	C	D	E	F	G	H	I	J	K	L
1	3(6)	7(3)	3(6)	1(7)	1(7)	8(2)	6(4)	4(5)	9(1)	9(1)	9(1)	1(7)
2	3(6)	7(3)	3(6)	1(7)	1(7)	8(2)	6(4)	4(5)	9(1)	9(1)	8(2)	1(7)
3	1(7)	1(7)	3(6)	1(7)	9(1)	6(4)	8(2)	7(3)	9(1)	5(5)	1(7)	6(4)
4	5(4)	1(6)	3(5)	1(6)	1(6)	7(2)	8(1)	7(2)	1(6)	6(3)	8(1)	6(3)
5	5(4)	1(6)	3(5)	1(6)	1(6)	7(2)	8(1)	6(3)	1(6)	6(3)	8(1)	6(3)
6	1(6)	1(6)	3(5)	1(6)	9(1)	4(4)	7(2)	4(4)	9(1)	5(3)	9(1)	4(4)
7	1(6)	1(6)	3(5)	5(3)	7(2)	4(4)	7(2)	4(4)	9(1)	4(4)	9(1)	4(4)
8	1(7)	1(7)	3(5)	2(6)	9(1)	4(4)	4(4)	8(2)	9(1)	8(2)	4(4)	5(3)
9	1(7)	1(7)	3(6)	1(7)	9(1)	4(5)	4(5)	6(4)	1(7)	8(2)	7(3)	9(1)
10	1(5)	1(5)	3(4)	2(4)	9(1)	4(3)	4(3)	7(2)	9(1)	7(2)	4(3)	7(2)
11	1(8)	1(8)	3(7)	3(7)	5(5)	5(5)	4(6)	8(2)	9(1)	6(4)	7(3)	6(4)
12	1(8)	1(8)	3(7)	3(7)	1(8)	6(4)	4(6)	8(2)	9(1)	6(4)	7(3)	5(5)
13	7(3)	3(7)	3(7)	8(2)	9(1)	5(5)	4(6)	6(4)	9(1)	4(6)	7(3)	2(8)
14	7(2)	3(5)	3(5)	5(3)	9(1)	4(4)	4(4)	4(4)	9(1)	7(2)	5(3)	3(5)
15	1(7)	5(4)	3(5)	1(7)	1(7)	3(5)	2(6)	8(2)	9(1)	8(2)	5(4)	6(3)
16	1(7)	7(2)	3(5)	6(3)	3(5)	3(5)	2(6)	4(4)	9(1)	6(3)	7(2)	6(3)
17	1(7)	7(3)	3(6)	1(7)	7(3)	3(6)	1(7)	4(5)	9(1)	8(2)	5(4)	5(4)
18	1(6)	7(1)	3(4)	7(1)	1(6)	3(4)	2(5)	4(3)	7(1)	7(1)	7(1)	5(2)
19	1(7)	5(4)	3(6)	9(1)	9(1)	3(6)	3(6)	4(5)	7(2)	6(3)	7(2)	4(5)
20	1(7)	5(4)	3(6)	5(4)	7(2)	6(3)	4(5)	5(4)	9(1)	5(4)	7(2)	5(4)
21	1(7)	5(4)	3(6)	5(4)	9(1)	6(3)	4(5)	4(5)	9(1)	5(4)	7(2)	5(4)
22	1(7)	5(4)	3(6)	5(4)	9(1)	8(2)	4(5)	5(4)	9(1)	5(4)	7(3)	5(4)
23	1(8)	5(5)	3(7)	8(2)	7(3)	6(4)	4(6)	5(5)	9(1)	4(6)	6(4)	6(4)
24	1(7)	5(4)	3(6)	1(7)	1(7)	6(3)	4(5)	6(3)	9(1)	6(3)	7(2)	6(3)
25	1(7)	5(4)	3(6)	1(7)	9(1)	7(2)	4(5)	6(3)	9(1)	5(4)	7(2)	6(3)
26	1(8)	5(5)	3(7)	7(3)	9(1)	8(2)	4(6)	5(5)	1(8)	6(4)	7(3)	6(4)
27	1(7)	5(4)	3(6)	1(7)	1(7)	9(1)	4(5)	5(4)	9(1)	5(4)	7(2)	6(3)
28	1(7)	5(4)	3(6)	7(2)	9(1)	6(3)	4(5)	4(5)	9(1)	7(2)	7(2)	5(4)
29	1(7)	7(2)	3(6)	6(3)	9(1)	6(3)	4(5)	5(4)	7(2)	7(2)	6(3)	5(4)
30	1(6)	7(2)	3(5)	7(2)	1(6)	4(4)	4(4)	5(3)	9(1)	7(2)	7(2)	5(3)
31	5(5)	9(1)	3(7)	6(4)	1(8)	3(7)	4(6)	3(7)	9(1)	8(2)	6(4)	7(3)
32	5(5)	9(1)	3(7)	6(4)	1(9)	2(8)	4(6)	4(6)	9(1)	8(2)	6(4)	7(3)
33	7(2)	9(1)	3(6)	1(7)	5(4)	3(6)	5(4)	4(5)	9(1)	7(2)	6(3)	7(2)
34	1(7)	7(3)	3(6)	1(7)	1(7)	5(4)	4(5)	5(4)	9(1)	8(2)	7(3)	8(2)
35	1(8)	7(3)	3(7)	1(8)	5(5)	6(4)	4(6)	5(5)	9(1)	8(2)	7(3)	8(2)
36	1(8)	7(3)	3(7)	1(8)	1(8)	5(5)	4(6)	6(4)	9(1)	8(2)	7(3)	8(2)
37	3(6)	7(3)	3(6)	1(8)	1(8)	2(7)	4(5)	8(2)	9(1)	8(2)	5(4)	9(1)
38	1(7)	7(3)	3(6)	8(2)	1(7)	4(5)	4(5)	5(4)	3(6)	4(5)	9(1)	7(3)
39	3(4)	7(2)	3(4)	9(1)	1(5)	5(3)	5(3)	5(3)	9(1)	5(3)	5(3)	7(2)
40	3(5)	7(2)	3(5)	9(1)	1(6)	5(4)	5(4)	5(4)	9(1)	6(3)	5(4)	6(3)
41	3(6)	7(2)	3(6)	9(1)	3(6)	6(3)	4(5)	5(4)	1(7)	7(2)	5(4)	6(3)
42	7(3)	3(6)	3(6)	8(2)	9(1)	5(4)	4(5)	7(3)	1(8)	5(4)	7(3)	2(7)
Where: Metamorphic rock (A), Earth heat flow value (B), Rifted basin (C), Radioactive heat generation of rocks (D), Active fault (E), Curie feature (F), Moho feature (G), Geothermal water temperature (H), Deep fault (I), Silicon containing equation heat storage value (J), Magmatic rock (K) and K/Mg cation temperature scale heat storage value (L).
