# Supplementary material for: GIS model for geothermal advantageous target selection
Source: Sci Rep. 2023 Apr 13;13:6024. doi: 10.1038/s41598-023-32785-0 (PMC10102116; doi:10.1038/s41598-023-32785-0)
Supplement: Supplementary file 6 — Supplementary Information 6. [file 41598_2023_32785_MOESM6_ESM.zip]

Archive with 1 entries (1 files):
- Geothermal source data.xls
