# Supplementary material for: GIS model for geothermal advantageous target selection
Source: Sci Rep. 2023 Apr 13;13:6024. doi: 10.1038/s41598-023-32785-0 (PMC10102116; doi:10.1038/s41598-023-32785-0)
Supplement: Supplementary file 6 — Supplementary Information 6. [file 41598_2023_32785_MOESM6_ESM.zip › Geothermal source data.xls]

## Sheet: Raw data on geothermal temperat
标号	温泉名	位置	H2SiO3	SiO2	化学类型	水温	pH	TDS	Na+	K+	Ca2+	Mg2+	Li	Rn	Sr	NH4+	CO32-	HCO3-	SO42-	Cl-	F-	CO2	HBO2	HAsO3
JXQ001	月湖温泉	景德镇市乐平市	16.49	12.6846	HCO3-Ca	29	7.7	221.57	3.4	0.5	62.5	9.47	9.47	3.66	＜0.0412	痕迹	nd	245.9	5	5.31	nd	9.01	＜0.0412	＜0.005
JXQ002	龙潭温泉	景德镇市乐平市	20.23	15.5615	HCO3-Ca▪Mg	32.5	7.5	179.83	5	2.2	40.62	10.11	0.29	4.76	0.051	0.08	nd	178.29	5	7.08	0.4	4.51	＜0.0337	＜0.005
JXQ003	威家温泉	九江市庐山区威家镇胡家楼	41.6	32	HCO3▪Cl-Na	25	6.58	318.62	210	43.2	4.12	5.5	0.006	93.57	0.029	0.02	nd	28.25	2	6.4	0.24	4.41	＜0.010	＜0.005
JXQ004	上汤温泉	九江市武宁县上汤乡温汤村	130	100	HCO3-Na	51	9.57	267.22	57.4	11.9	3.71	0.75	0.17	16.6	0.056	0.02	24.31	77.69	12	8	10	nd	0.075	0.006
JXQ005	汤里温泉	九江市武宁县罗溪乡坪港村	148.56	114.277	HCO3-Na	75	8.94	325.75	80.2	2.44	3.86	0.32	0.315	4.28	0.018	0.9	26.55	89.1	22	14.35	15.2	nd	2.13	0.028
JXQ006	白岭温泉	九江市修水县白岭镇温泉村	109.46	84.2	HCO3-Na	78.8	8.88	208.84	33.74	1.31	6.59	0.04	0.188	159.05	0.028	nd	27.03	61.08	14	1.89	8.5	nd	0.012	＜0.005
JXQ007	汤桥温泉	九江市修水县黄沙镇汤桥村	104	80	HCO3-Na	62	9.45	282.92	69.3	14.6	4.95	0.5	0.52	4.84	0.039	0.06	0.06	109.47	20	9.6	15	nd	0.14	＜0.005
JXQ008	西海温泉	九江市永修县柘林易家河村	60.91	46.8538	HCO3-Na	53.3	9.7	189.92	55.94	1.98	3.2	0.62	0.219	49.52	0.033	nd	12.51	85.83	8	6.47	10.8	nd	0.018	0.018
JXQ009	星子温泉	九江市星子县温泉镇隘口村	98.68	75.9077	HCO3-Na	71	8.89	332.02	88.03	2.67	2.99	0.16	0.204	56.4	0.036	nd	18.58	186.31	18.8	10.73	18	nd	0.36	＜0.005
JXQ010	上坝温泉	九江市瑞昌市武蛟乡大桥村				40
JXQ011	石港温泉	鹰潭市余江县锦江镇石港村	15.6	12	HCO3-Ca	26.5	8.14	191.8	2	1	54.03	9.76	0.011	13.89	0.093	0.02	3.47	197.75	2	8	0.14	nd	＜0.010	＜0.005
JXQ012	安西温泉	赣州市信丰县安西镇热水村	92.11	70.8538	HCO3-Na	56	8	260.26	70.24	2.06	8.91	0.14	0.581	585.1	0.125	nd	nd	153.94	10	7.39	13.2	9.45	＜0.010	＜0.005
JXQ013	新庄温泉	赣州市信丰县小江镇新庄村	31.2	24	HCO3-Ca	28	8.02	253.54	7	2	65.99	10.76	0.015	9.28	0.089	0.04	3.47	247.19	8	8	0.16	nd	0.012	＜0.005
JXQ014	淹湘温泉	赣州市信丰县新田镇库背村	16.25	12.5	HCO3-Ca▪Mg	26	6.8	150.17	5		28	6.8	0.33	2.11	0.13	0.01	nd	142.19	nd	4.19	nd	7.34	0.28	＜0.005
JXQ015	丫叉桥温泉（两个温泉）	赣州市信丰县西牛镇丫叉桥	10.4	8	HCO3-Ca	29	8.02	230.82	10	3	56.09	13.01	0.01	10.24	0.048	0.02	3.47	229.53	10	9.6	0.08	nd	＜0.010	＜0.005
JXQ016	河洞温泉	赣州市大余县河洞乡	156	120	HCO3-Ca▪Na	44	7.62	406.67	72.4	16.2	31.34	2	0.5	138.4	0.14	0.14	nd	236.59	20	11.2	14	4.41	0.099	＜0.005
JXQ017	丛树下温泉	赣州市上犹县五指峰双宵村	104	80	HCO3-Na	43	8.91	199.61	35.8	8.6	5.77	1.5	0.11	129.37	0.04	0.02	6.95	56.5	14	8	10	nd	＜0.010	0.014
JXQ018	墩上温泉	赣州市上犹县五指峰乡黄沙坑村	78	60	HCO3-Na	39	8.46	195.59	39.3	8.8	11.14	0.5	0.13	69.24	0.045	0.02	3.47	70.62	10	11.2	14	nd	＜0.010	＜0.005
JXQ019	暖塘温泉	赣州市上犹县平富乡上寨村暖塘村	86.24	66.3385	HCO3-Na	41	8.3	246.9	50.4	1.58	4.32	0.13	0.247	64.86	0.052	nd	8.58	80.11	10	5.28	6.2	nd	0.28	＜0.005
JXQ020	热水温泉	赣州市上犹县五指峰乡黄沙坑村	62.16	47.8154	HCO3-Na▪Ca	46	8.1	149.88	30.98	1.31	11.57	0.08	0.154	69.24	0.042	nd	3.53	68.17	8	5.31	5.92	nd	0.21	＜0.005
JXQ021	下汤湖温泉	赣州市上犹县五指峰公社双屑村	156	120	HCO3-Na	36.5	9.29	242.99	38	8	7.42	0.25	0.14	64.87	0.041	0.06	10.42	49.44	14	9.6	10	nd	0.099	0.012
JXQ022	水分垇温泉	赣州市崇义县金坑乡红胜村	78	60	HCO3-Na	37	7.4	221.85	64	1.75	4.04	nd	0.036	19.77	0.068	0.02	nd	101.72	18	5.97	17	9.29	nd	0.01
JXQ023	下暖水温泉	赣州市崇义县上堡乡暖水村	56.61	43.5462	HCO3-Na▪Ca	40.5	7.8	193.48	25.66	5.31	10.89	1.04	0.094	35.3	0.072	nd	nd	96.88	4	2.42	2.24	32.9	0.071	＜0.005
JXQ024	仙背温泉	赣州市崇义县上堡乡甲子村	78	60	HCO3-Na▪Ca	43	6.3	171.15	28.4	5	13.13	0.61	0.07	93.53	0.068	0.02	nd	104.77	6	2.39	3	27.87	0.438	0.01
JXQ025	虎岗温泉	赣州市安远县三百山镇虎岗村	121.16	93.2	HCO3-Na	76	7.8	302.24	64.3	2.66	7.48	0.12	0.195	47.63	0.092	nd	nd	194.08	18	8.14	10.8	15.22	0.053	＜0.005
JXQ026	唐屋温泉	赣州市安远县三百山镇唐屋村	104	80	HCO3-Na	32	8.41	413.13	109.6	22.1	14.02	＜0.005	0.29	37.66	0.19	0.04	3.47	286.03	16	11.2	12	nd	＜0.010	＜0.005
JXQ027	新塘温泉（六个温泉)	赣州市安远县孔田镇新塘村	121.3	93.3077	HCO3-Na	50.5	7.22	888.83	262.86	12.23	55.09	3.46	0.548	58.5	0.446	nd	nd	806.27	30	20.75	7	89.91	＜0.010	＜0.005
JXQ028	汤湖温泉	赣州市龙南县临塘乡水口村汤湖	78	60	HCO3-Ca	74	6.5	447.17	150.96	8.66	1.66	2.98	0.48	243	0.449	＜0.004	nd	353.6	31.75	6.36	5	1.77	0.17	0.008
JXQ029	夹湖温泉	赣州市龙南县夹湖乡花树村	67.29	51.7615	HCO3-Na	54	8.5	191.7	51.64	1.8	7.08	0.07	＜0.010	3.5	0.271	nd	3.53	82.52	24	6.76	2.2	nd	＜0.010	0.062
JXQ030	豆头温泉	赣州市龙南县程龙镇八一九村	130	100	HCO3-Ca	56	7.19	982.97	251	46.8	64.75	10.26	0.58	2.84	0.5	0.02	nd	918.12	30	14.4	6	6.61	0.17	＜0.005
JXQ031	西坑温泉	赣州市龙南县临塘乡西坑村	26	20	HCO3-Na	26	7.64	420.1	22.3	4.8	98.16	22.01	0.18	31.71	0.3	0.02	nd	430.81	30	6.4	0.48	19.82	0.025	＜0.005
JXQ032	河背温泉	赣州市龙南县夹湖乡河背村	61.82	47.5538	HCO3▪SO4-Na▪Ca	67	7.5	129.57	21.76	0.78	5.33	0.2	0.172	3.5	0.04	nd	7.06	71.76	6	1.45	2.6	nd	＜0.010	＜0.005
JXQ033	月子温泉	赣州市定南县月子镇园塅160度	36.4	28	HCO3▪SO4-Na	29	7.46	105.07	16	6	7.84	0.75	0.026	20.8	0.052	0.04	nd	45.91	16	6.4	0.72	4.41	＜0.010	＜0.005
JXQ034	南迳温泉	赣州市全南县南迳镇热水湖村	91	70	HCO3-Na▪Ca	63	7	1016.01	254.8	52	`57.74	11.01	0.81	35.4	0.57	0.02	nd	692.12	200	17.6	6	37.44	0.32	0.007
JXQ035	茅山温泉	赣州市全南县南迳镇古家营村	130	100	HCO3-Ca	51.5	6.54	500.27	74.2	17.7	63.51	8.51	0.19	562.4	0.33	nd	nd	430.81	10	6.4	4	63.88	＜0.010	＜0.005
JXQ036	乌龟墩温泉	赣州市全南县金龙镇松山村	20.8	16	HCO3▪SO4-Na	25	8.12	185.75	7	2	50.32	5.75	0.006	17.98	0.13	0.02	0.02	3.47	180.09	4	6.4	0.2	＜0.010	＜0.005
JXQ037	仙人井温泉	赣州市宁都县湛田乡李村仙人井	107.4	82.6154	HCO3▪SO4-Na	52	7.82	455.13	113.68	4.94	11.09	0.06	0.184	4.89	0.203	nd	nd	128.27	150	11.79	15.6	17.98	0.11	＜0.005
JXQ038	美佳山温泉	赣州市宁都县肖田乡美佳山村热水村	156	120	HCO3▪SO4-Na	42.5	9.55	327.4	68	13	5.8	0.75	0.24	141.81	0.063	0.02	16.95	51.69	50	7.84	18	nd	＜0.010	＜0.005
JXQ039	蓝田温泉	赣州市宁都县湛田乡兰田村南	156.44	120.338	HCO3▪SO4-Na	47	7.39	541.67	120.56	4.26	13.99	0.04	0.194	24.67	0.185	nd	nd	146.59	175	15.09	17.6	23.97	0.14	＜0.005
JXQ040	石上温泉	赣州市宁都县石上乡	84.8	65.2308	HCO3-Na	35	6.8	622.6	215.39	6.91	9.23	0.54	0.52	45	0.28	＜0.10	9.3	207.9	237.3	18.2	13	nd	＜0.010	＜0.010
JXQ041	盐湖脑温泉	赣州市于都县黄麟乡公馆村	61.76	47.5077	HCO3-Na	46.5	7.76	636.13	214.53	9.2	18.62	0.51	1.567	16.4	0.794	nd	nd	416.33	100	24.89	16.3	16.3	3.55	＜0.005
JXQ042	下叶温泉	赣州市兴国县南坑村中叶村	77.01	59.2385	HCO3▪Cl-Na	35	7.82	196.46	43.16	1.92	12.28	0.37	0.151	1822.34	0.058	nd	nd	97.73	16	2.83	10.8	20.98	0.037	＜0.005
JXQ043	热水塘温泉	赣州市会昌县筠门岭镇州场村热水塘村	108.78	83.6769	HCO3-Na	54	7.6	929.03	267.5	13.5	52.86	2.86	0.302	7.35	0.3	nd	nd	468.02	50	219.57	4.8	30.78	0.22	0.005
JXQ044	竹村温泉	赣州市会昌县筠门岭镇竹村南50m。	91	70	HCO3-Na	27	8.17	548.29	136.7	35.9	32.17	1	0.34	36.18	0.16	0.02	3.47	444.93	30	8	8	nd	＜0.010	＜0.005
JXQ045	河角温泉	赣州市寻乌县晨光镇河角村北西400m	104	80	HCO3-Na	73.5	8.41	320.63	73.1	16.5	14.02	1	0.21	133.2	0.077	0.02	3.47	173.03	20	11.2	14	nd	0.012	＜0.005
JXQ046	麟石背温泉	赣州市寻乌县南桥镇长江村麟石背	178.97	137.669	HCO3-Na	54	7.2	2217.75	665.62	48.62	100.35	6.62	1.229	63.48	1.326	nd	nd	1834.37	300	33.78	7.2	165.19	＜0.001	＜0.005
JXQ047	横迳温泉	赣州市寻乌县南桥镇南龙村横迳北东200m	182	140	HCO3-Na▪Ca	50	7.27	2360.12	652.8	139.4	111.77	12.26	1.36	11.47	0.62	0.02	nd	1850.36	300	70.39	6	79.3	0.12	＜0.005
JXQ048	河唇温泉	赣州市寻乌县菖蒲乡徐溪村河唇北约1km	78	60	HCO3-Ca	46	8.17	293.61	53	9	25.16	9.26	0.12	22.09	0.099	0.02	3.47	194.22	12	9.6	14	nd	0.012	＜0.005
JXQ049	留车温泉	赣州市寻乌县留车镇留车村	新农村建设，点被覆盖			31
JXQ050	石牛湖温泉	赣州市寻乌县留车镇石牛湖村北 800m	156	120	HCO3-Na	36	8.32	443	98	23	14.85	4	0.18	562.4	0.1	0.1	3.47	250.72	24	14.4	15	nd	0.012	＜0.005
JXQ051	上津温泉	赣州市寻乌县罗珊乡上津村西南的小河边	104	80	HCO3-Na	35	8.22	768.93	210	43.2	37.12	1.75	0.61	47.84	0.42	0.02	6.95	568.53	80	12.8	12	nd	0.012	＜0.005
JXQ052	吊神排温泉	赣州市寻乌县龙廷乡龙廷村吊神排300°方向约 200m	156	120	HCO3-Na	36	7.28	1716.65	522.4	76.5	68.05	11.76	0.48	344.1	0.5	0.04	nd	1620.83	80	14.4	12	8.81	0.012	＜0.005
JXQ053	王屋温泉	赣州市寻乌县南桥镇龙村王屋	57.2	44	HCO3-Na▪Ca	37	6.8	390.81	98.8	2.3	38.89	10.67	0.31	296	0.201	0.02	nd	326.69	30	9.55	3.5	32.51	＜0.067	＜0.010
JXQ054	热汤嶂下温泉	赣州市寻乌县南桥镇长江村热汤嶂下	104	80	HCO3-Na▪Ca	45	7.29	579.39	132	20	53.62	1.25	0.43	33.14	0.29	0.02	nd	444.93	40	16	6	24.23	＜0.010	＜0.005
JXQ055	九礤温泉	赣州市石城县珠坑乡九礤	57.13	43.9462	HCO3▪SO4-Na▪Ca	59	7.4	667.01	130.48	12.12	64.5	1.5	0.542	4.09	1.477	0.15	nd	257.51	250	11.33	6.2	46.31	0.5	＜0.005
JXQ056	楂山里温泉	赣州市石城县琴江镇何坑村楂山里	78	60	HCO3▪SO4-Na▪Ca	42	7.51	273.05	49	9	20.62	1	0.15	18.88	0.41	0.02	nd	77.69	80	8	6	6.61	0.012	＜0.005
JXQ057	烧湖里温泉	赣州市石城县丰山乡沿沙村烧湖里温泉组	117	90	HCO3▪SO4-Na▪Ca	43	6.85	240.3	35	8	14.43	1.5	0.17	20.72	0.35	0.1	nd	70.62	40	9.6	6	13.22	0.012	＜0.005
JXQ058	烧水湖温泉	赣州市石城县木兰乡杨坊村烧水湖村北东约 200m 处	68.37	52.5923	HCO3▪SO4-Na	42	7.6	443.8	125.74	4.25	18.42	0.19	0.282	23.02	0.542	nd	nd	194.41	125	10.76	8.6	8.22	＜0.010	＜0.005
JXQ059	谢坊温泉	赣州市瑞金市谢坊镇乐村咸水	140.45	108.038	HCO3▪SO4-Na▪Ca	39.5	6.86	897.65	193.44	8.5	97.11	1.32	0.398	482.7	1.584	0.05	nd	426.62	250	20.18	4.6	77.02	0.71	＜0.005
JXQ060	武阳温泉	赣州市瑞金市武阳镇龙门村赤沙堆东约 200m	13	10	HCO3▪SO4-Na▪Ca	27.5	6	1244.83	290	34	132.34	17.46	4.702	39.8	1.567	0.14	nd	795.17	337.55	19.7	6	225.26	＜0.1567	＜0.010
JXQ061	富田温泉	吉安市青原区富田水口村湖丘	18.75	14.4231	HCO3-Ca▪Mg	28.3	7.73	190.73	0.86	0.58	51.02	12.66	＜0.010	3.85	0.076	nd	nd	212.86	2	2.15	0.11	20.48	0.018	＜0.005
JXQ062	炉村温泉	吉安市吉水县文峰镇炉村上茶山北 50m	15.6	12	HCO3-Ca	26.5	7.76	219.1	4	2	59.8	11.26	0.008	0.008	0.065	0.02	nd	233.06	6	6.4	0.14	11.01	＜0.010	＜0.005
JXQ063	君埠温泉	吉安市永丰县君埠乡石马迳。	87.82	67.5538	HCO3-Na	47	8.64	248.8	72.74	3.8	5.63	0.11	0.317	38.11	0.112	0.05	15.93	102.61	8	7.18	16	nd	0.5	＜0.005
JXQ064	汤湖温泉	吉安市遂川县汤湖镇汤湖村	156	120	HCO3-Na	82	9.15	328.7	73.3	14.3	4.12	0.5	0.38	3.83	0.037	0.02	10.42	148.31	12	12	10	nd	0.025	0.011
JXQ065	热水洲温泉	吉安市遂川县大汾镇竹坑村热水洲	59.62	45.8615	HCO3-Na	62	6.9	92.58	8.45	3.08	1.71	1.14	＜0.010	52.84	0.026	nd	nd	53.84	2	1.99	0.1	11.91	＜0.010	＜0.005
JXQ066	樟木温泉	吉安市遂川县左安镇樟木村南 100m。	134.51	103.469	HCO3-Na	39	8.88	330.46	90.26	2.56	2.73	0.1	0.269	1.87	0.025	nd	36.04	109.95	15	10.38	13.2	nd	0.11	＜0.005
JXQ067	高峰温泉	吉安市安福县泰山乡文家村高峰村	86.84	66.8	HCO3-Na	67	7.49	149.58	23.54	0.11	5.18	0.03	0.184	2.58	0.017	nd	nd	86.11	3	4.93	0.37	4.42	＜0.010	＜0.005
JXQ068	温汤温泉	宜春市袁州区温汤镇温汤村	63.55	48.8846	HCO3-Na▪Ca	60	7.67	111.88	10.14	1.94	4.09	0.38	0.087	na	0.032	nd	nd	51.3	15	4.04	0.76	6.16	＜0.010	＜0.005
JXQ069	洪江温泉	宜春市袁州区洪江乡洪江村温塘	43.01	33.0846	HCO3▪SO4-Na	40	8	325.78	57.26	0.52	5.53	0.13	0.05	133.38	0.026	nd	nd	98.12	175	2.96	1.24	6.28	＜0.010	＜0.005
JXQ070	秆塘温泉	宜春市袁州区三阳镇秆塘村	26	20	HCO3-Ca	28.5	8.05	247.59	2	1	77.95	5.75	0.006	63.45	0.31	0.02	3.47	236.59	10	6.4	2.4	nd	＜0.010	＜0.005
JXQ071	黄家坊温泉	宜春市袁州区新田镇镜源村黄家坊	26	20	HCO3-Ca	27	7.78	266.73	5	1	78.77	10.26	0.008	34.48	0.35	0.02	nd	289.56	8	6.4	0.2	17.62	＜0.010	＜0.005
JXQ072	九仙汤温泉	宜春市奉新县澡溪乡澡面村九仙汤	82.1	63.1538	HCO3-Na	63	8.3	179.26	35.77	1.07	3.04	0.04	0.114	109.1	0.016	nd	27.58	56.09	8	5.63	5.92	nd	0.044	0.127
JXQ073	鲁塘温泉	宜春市万载县马步乡宝石村鲁塘	33.8	26	HCO3-Ca▪Mg	33	7.87	267.81	2	1	68.05	15.26	0.024	92.91	0.68	0.02	nd	236.59	30	6.4	0.48	13.22	＜0.010	0.005
JXQ074	窑上温泉	宜春市万载县马步乡稠跛村北西300m	15.6	12	HCO3-Ca	26.5	7.92	217.52	4	1	61.45	9.76	0.004	14.21	0.14	0.02	nd	229.53	4	8	0.24	15.42	＜0.010	＜0.005
JXQ075	江南温泉	宜春市上高县田心镇江南村石塘前	15.6	12	HCO3-Ca	33	7.2	259.95	1.5	2.5	75.51	12.38	0.004	80.18	0.42	0.04	nd	277.63	10	4.92	0.2	32.65	1.315	＜0.010
JXQ076	尾水岭温泉	宜春市宜丰县谭山镇伏溪村尾水岭村西100m	78	60	HCO3-Na	31	9.66	207.24	46.8	8.4	3.71	1.75	0.12	81.14	0.036	0.08	13.89	70.62	24	8	5	nd	0.025	0.008
JXQ077	中源温泉	宜春市靖安县中源乡邱家街中心卫生院内	52	40	HCO3-Na	32	8.53	241.24	63.6	12.3	10.72	1	0.003	98.83	0.003	0.04	6.95	155.37	12	6.4	10	nd	0.025	0.098
JXQ078	古桥温泉	宜春市铜鼓县大锻镇古桥村汤里	131.55	101.192	HCO3-Na	72	9.16	277.49	62.62	3.58	3.51	0.15	0.12	2	0.062	0.6	18.59	86.4	30	8.58	3.92	nd	＜0.010	＜0.005
JXQ079	温塘温泉	宜春市铜鼓县温泉镇温泉村温塘村中	104	80	HCO3▪SO4-Na	57	8.4	286.83	69.6	0	6.57	0	0.538	18.24	0.046	0.68	12.57	60.7	70.77	5.97	10	nd	0.87	＜0.010
JXQ080	圳头温泉	宜春市丰城市隍城镇圳头村	25.62	19.7077	HCO3-Ca	31	7.6	214.1	0.98	0.51	59.95	9.54	＜0.010	19.24	0.267	nd	nd	225.38	7	2.78	0.44	29.07	0.035	＜0.005
JXQ081	抚州温泉	抚州市临川区温泉镇温泉村	52	40	HCO3▪SO4-Ca	66.8	7.8	255.27	14	7.2	54.36	3.11	0.062	10.77	0.308	0.12	nd	145.1	54.18	6.59	3	12.94	＜0.010	0.003
JXQ082	洲湖温泉	抚州市黎川县华山场暖水村	91.74	70.5692	HCO3-Na	49.5	8.6	310.88	95.12	2.72	7.39	0.12	0.186	14.54	0.186	nd	7.06	157.87	20	11.33	16.4	nd	＜0.010	＜0.005
JXQ083	汤尾温泉	抚州市南丰县付坊乡石咀村汤尾南约400m	42.25	32.5	SO4-Na	61	9.08	1036.43	233	38.8	42.07	1.5	0.77	89.93	0.62	0.04	6.95	91.81	500	25.6	12	nd	0.099	＜0.005
JXQ084	汤溪温泉	抚州市崇仁县马鞍镇汤溪村	95.19	73.2231	HCO3-Na	51	6.6	677.44	104.86	76.54	48.82	13.95	0.365	157.1	0.268	nd	nd	560.9	60	15.02	4.08	155.73	0.071	＜0.005
JXQ085	陷田温泉	抚州市宜黄县中港镇淡水村陷田	113.9	87.6154	HCO3▪SO4-Na	40.2	7.47	648.29	136.28	5.66	25.93	0.38	0.815	254.92	0.209	nd	nd	262.65	110	8.03	11.4	8.99	＜0.010	0.006
JXQ086	岭下温泉	抚州市宜黄县二都镇河口村岭下	31.2	24	HCO3-Na▪Ca	34.2	6.2	55.89	4	1.8	3.65	0.95	＜0.1404	110.49	0.028	nd	nd	38.34	0.4	1.79	0.28	37.05	＜0.010	＜0.005
JXQ087	法水温泉	抚州市资溪县嵩市镇法水村烧水塘	47.5	36.5385	HCO3-Ca	43.5	7.8	133.64	2.75	6.59	18.36	1.32	0.02	132.1	0.054	nd	nd	94.65	13.2	3.45	3.1	3.14	＜0.010	＜0.005
JXQ088	潘田温泉	抚州市广昌县盱江镇杨家排东200m	30.38	23.3692	HCO3-Na	31	7.45	233.26	63.74	1.05	11.94	11.94	0.156	14.28	0.454	nd	nd	162.01	40	4.04	6	34.46	＜0.010	＜0.005
JXQ089	司铺温泉	上饶市横峰县司铺乡刘家村110°方向200m	7.8	6	HCO3-Ca	28	7.4	191.92	1.2	＜0.5	65.15	4.5	0.04	26.71	＜0.0255	0.06	nd	216.18	2	4.02	＜0.10	12.3	0.08	＜0.010
JXQ090	绕二温泉	上饶市德兴市绕二镇双溪村暖水池	81.29	62.5308	HCO3-Na▪Ca	42	8.1	180.28	24.3	1.71	15.01	0.33	0.074	na	0.031	nd	nd	115.68	4	4.7	9.6	8.25	＜0.010	＜0.005
JXQ091	万村温泉	上饶市德兴市万村乡万村村渡头北50m	81.29	62.5308	HCO3-Na▪Ca	28	8.1	180.28	24.3	1.71	15.01	0.33	0.074	2.82	0.031	nd	nd	115.68	4	4.7	9.6	8.25	＜0.010	＜0.005
JXJ001	东岗桥4号地热井	南昌市新建县流湖乡东岗桥闵村	34.66	26.6615	HCO3-Na▪Ca	51	7.6	326.81	44.44	2.62	29.25	9.32	0.083	16.37	0.661	0.1	nd	253.56	253.56	15.38	1.76	19.56	0.071	＜0.005
JXJ002	新民1号地热井	南昌市安义县新民乡檀树村花园垄	26.78	20.6	HCO3-Na	40	8.1	187.97	56.22	0.51	1.46	0.03	0.05	34.15	0.057	nd	0.21	162.78	8	8.8	9.25	nd	1.278	＜0.005
JXJ003	万龙山11号地热井	萍乡市芦溪县万龙山乡东坑村	72.21	55.5462	HCO3-Na	58	8.5	196.82	48.82	2	7.66	0.1	1.65	12.07	0.083	nd	nd	83.97	22.5	4.76	13.2	6.32	0.147	＜0.005
JXJ004	莲塘1号地热井	九江市武宁县船滩镇莲塘村	65	50	HCO3-Na▪Ca	38	8.01	372.98	70.9	14.4	42.48	5.25	0.14	10.68	0.18	0.16	3.47	314.28	12	14.4	2	nd	0.68	＜0.005
JXJ005	太平山1号地热井	九江市武宁县南田乡太平山村东坪	104	80	HCO3-Na	41.4	10.44	250.79	59.2	11.7	2.89	0.25	0.23	16.36	0.04	0.02	38.21	21.19	24	11.2	12	nd	0.075	0.007
JXJ006	北戴河1号地热井	九江市永修县拓林镇山坪	25.61	19.7	HCO3-Na▪Ca	32	7	145.57	20.51	1.55	21.61	1.74	0.12	17.27	0.458	nd	nd	104.77	19	2.58	5.8	7.61	＜0.010	＜0.005
JXJ007	坳下1101号地热井	九江市瑞昌市港北大德山林场黄土塘北	39.83	30.6385	HCO3-Na	33	8.6	436.38	98.42	4.62	17.71	13.2	0.16	4.67	0.38	nd	nd	417.17	45	9.81	6.4	30.93	1.065	＜0.005
JXJ008	韩坊1号地热井	赣州市赣县韩坊乡韩坊村	28.6	22	HCO3▪SO4-Na	29	8.23	1011.4	299.3	67.6	32.17	3	1.43	110.2	0.68	0.04	3.47	699.18	200	27.2	6	0	0.35	＜0.005
JXJ009	獭坑3号地热井	赣州市崇义县横水镇獭坑村	55.59	42.7615	HCO3-Na▪Ca	58	7.14	312.76	65.97	5.44	31.9	2.64	2.64	2.77	0.249	nd	nd	232.11	30	10.4	7	11.99	0.075	＜0.005
JXJ010	河草坑7号地热井	赣州市会昌县文武坝镇下半岭村	78	60	HCO3-Na	26	7.6	357.37	94.7	22.3	9.9	2.25	0.4	132.3	0.17	0.02	nd	247.19	24	8	12	11.01	0.087	＜0.005
JXJ011	黄坊9号地热井	赣州市会昌县文武坝镇文武坝村	91	70	HCO3▪SO4-Na▪Ca	25	7.81	1036.54	226.4	52.1	82.9	6.75	0.51	61.42	1.31	0.02	nd	519.09	300	32	6	22.03	0.19	＜0.005
JXJ012	下塅子2号地热井	赣州市会昌县文武坝镇上半岭村	104	80	HCO3-Na	34	7.5	1020.34	293.4	43.5	43.72	8	0.97	17.68	0.63	0.02	nd	805.12	120	20.8	8	28.63	0.27	＜0.005
JXJ013	周田28号地热井	赣州市会昌县周田镇程屋塘村西40m	62	47.6923	HCO3▪SO4-Ca	26	8.39	1148.5	2	1	309.32	32.52	0.22	11.54	8.67	0.02	6.95	271.9	600	9.6	0.4	nd	0.25	＜0.005
JXJ014	菖蒲1号地热井	赣州市寻乌县菖蒲乡菖蒲村40°方向约300m	65	50	HCO3-Na	35	8.64	391.68	108.7	30	8.25	1	0.31	67.91	0.21	0.02	6.95	190.69	50	22.4	18	nd	0.012	＜0.005
JXJ015	石马1号地热井	赣州市留车镇石马村325°方向约800m	52	40	HCO3-Na▪Ca	26	8.17	190.71	30	6	23.51	3.25	0.05	15.39	0.32	0.02	3.47	134.19	6	4.8	6	nd	0.025	＜0.005
JXJ016	通天寨2号地热井	赣州市石城县琴江镇长大畲村首塅西南400m	52.31	40.2385	SO4-Na▪Ca	35	7.21	833.54	185.36	6.52	67.88	0.57	0.3	6.43	1.582	nd	nd	137.43	450	8.49	4.72	8.99	0.037	＜0.005
JXJ017	桐子树下1号地热井	瑞金市谢坊镇花石村三公坳330°方向约1km	156	120	HCO3▪SO4-Na	51	7.04	1220.51	274.6	53.5	77.95	6.5	1.02	29.28	1.16	0.06	nd	487.31	400	28.8	15	22.03	0.31	＜0.005
JXJ018	南山1号地热井	南康市南山村南200m	26.32	20.2462	HCO3▪SO4-Na	27	7.83	965.63	239.85	1.71	26.95	6.14	0.79	6.27	0.508	nd	nd	364.52	255	42.9	6.4	28.47	1.06	0.032
JXJ019	曲潭5号地热井	吉安市井冈山市下西乡杨坑村南坪村50m	74.9	57.6154	HCO3-Na▪Ca	38	7.9	213.46	18.65	4.29	20.66	0.65	0.18	11.68	0.072	nd	nd	140.22	15	6.54	8.6	10.31	＜0.010	0.009
JXJ020	夏家坊1号地热井	宜春市袁州区温汤镇刘坊村夏家坊	43.53	33.4846	HCO3-Na▪Ca	38.5	7.3	141.71	26.44	1.46	10.97	0.28	0.23	na	0.078	nd	nd	93.29	16	2.96	2.4	8.66	＜0.010	＜0.005
JXJ021	梅花桥3号地热井	宜春市袁州区南庙镇梅花桥村鼻田	70.41	54.1615	HCO3-Na	45	8.2	164.2	32.97	1.54	4.57	1.89	0.1	43.62	0.058	nd	nd	122.08	4.8	1.39	0.84	4.15	＜0.010	＜0.005
JXJ022	门山1号地热井	宜春市靖安县高湖镇山口村金	43.52	33.4769	HCO3-Na	34	9.2	180.02	36.66	0.52	2.76	0.16	0.13	24.8	0.044	nd	37.92	66.61	14	7.36	12.4	nd	0.284	0.03
JXJ023	董家1号地热井	宜春市丰城市董家镇南塘村	28.65	22.0385	HCO3-Ca	36	8.03	310.06	3.48	1.18	77.1	14.32	0.02	12.93	0.603	nd	nd	234.91	64	8.57	0.92	23.97	＜0.010	＜0.005
JXJ024	游坊1号地热井	抚州市崇仁县桃源乡游坊村	36.4	28	HCO3-Na	31	9.52	145.48	39	9	4.54	0.25	0.14	429.2	0.1	0.02	10.42	67.09	6	6.4	8	nd	＜0.010	＜0.005
JXQ092	文家	吉安市安福县文家村				73			0	0
JXQ093	三江	吉安市安福县三江村				78			0	0
JXQ094	钱山金汤	吉安市安福县金汤温泉				52.8			0	0
JXQ095	赤江	吉安市安福县钱山乡赤江温泉		35		28.2	9.11	156	59.7	0.91	0.9	0.02					0	140.98	19.92	5.12	0
JXQ096	新田	宜春市袁州区新田乡新田温泉		8.9		24.4	7	224	1.6	0.38	102	3.55					0	313.12	10.9	2.19	0.16
JXQ097	三阳温泉	宜春市袁州区三阳镇三阳温泉		13.3		26.2	7.22	196	1.05	0.44	85.3	5.43					0	243.38	18.33	1.03	2.02
JXQ098	鲁塘温泉	宜春市万载县马步乡鲁塘温泉		18.1		30.2	7.14	202	3.72	0.67	76.4	10.9					0	265.64	28.21	1.71	0.65
JXQ099	窑下温泉	宜春市万载县马步乡窑下温泉		16.1		32.4	7.2	253	1.56	0.57	87.7	13.5					0	344.8	18.25	3.57	0.1
JXQ100	乌塘温泉	宜春市上高县翰堂镇乌塘温泉		14.3		25.3	7.1	230	0.84	0.62	107	6.14					0	289.38	30.17	4.12	0.25
JXQ101	红旗温泉	宜春市铜鼓县温泉镇红旗温泉		78.3		60.7	8.76	306	79.9	2.89	7.07	0.02					13.72	90.7	100	7.98	5.77
JXQ102	古桥温泉	宜春市铜鼓县古桥乡古桥温泉		85.5		59.1	9.01	132	55.3	2.12	0.22	0.05					0	53	55.91	1.24	3.3
JXQ103	新泉	萍乡市芦溪县新泉村				30
JXQ104	泰山	吉安市安福县泰山村				79
JXQ105	中榨	萍乡市芦溪县中榨				23.8
JXQ106	白马	萍乡市莲花县白马				57
